# Supplementary material for: Gfi1 and Gfi1b Repress Rag Transcription in Plasmacytoid Dendritic Cells In Vitro
Source: PLoS One. 2013 Sep 24;8(9):e75891. doi: 10.1371/journal.pone.0075891 (PMC3782466; doi:10.1371/journal.pone.0075891)
Supplement: Table S1 — Genes differentially expressed in WT vs. KO pDC cultures from microarray analysis. (XLSX) [file pone.0075891.s002.xlsx]

## Sheet: Sheet3
Table S1. Genes differentially expressed in WT vs. KO pDC cultures from microarray analysis
KO/WT downregulated genes
Probe name	Description	Gene
10499189	NM_030707	Fcrls
10371332	NM_153543	Aldh1l2
10401673	NM_009368	Tgfb3
10589535	NM_008694	Ngp
10563077	NM_026555	Rcn3
10589703	NM_008522	Ltf
10481627	NM_008491	Lcn2
10419223	NM_146054	Fermt2
10388430	NM_011340	Serpinf1
10597098	NM_009921	Camp
10436100	NM_181596	Retnlg
10428388	NM_172815	Rspo2
10344897	NM_001198565	Sulf1
10578904	NM_013494	Cpe
10435948	NM_026439	Ccdc80
10416215	NM_033325	Loxl2
10384223	NM_008343	Igfbp3
10362201	NM_010217	Ctgf
10556426	NM_020606	Parva
10384398	NM_010345	Grb10
10412207	NM_027127	Gpx8
10467124	NM_007392	Acta2
10496727	NM_026993	Ddah1
10405063	NM_008760	Ogn
10512499	NM_009416	Tpm2
10408693	NM_028784	F13a1
10593123	NM_011526	Tagln
10376201	NM_001083929	Gpx3
10381122	NM_010221	Fkbp10
10356520	AF064749	Col6a3
10502655	NM_010516	Cyr61
10540085	NM_007992	Fbln2
10403584	NM_010917	Nid1
10406504	NM_001037987	Edil3
10536499	NM_007616	Cav1
10354309	NM_007737	Col5a2
10439710	NM_153412	Phldb2
10499861	NM_009114	S100a9
10376074	NM_001136076	P4ha2
10591123	NM_001080814	Fat3
10545707	NM_009610	Actg2
10487040	NM_007993	Fbn1
10543067	NM_012055	Asns
10440019	NM_019631	Tmem45a
10458894	NM_010728	Lox
10475517	NM_001004174	AA467197
10346015	NM_009930	Col3a1
10475643	NM_008008	Fgf7
10492021	NM_015784	Postn
10440091	NM_007739	Col8a1
10366951	NM_001098789	Ndufa4l2
10472820	NM_008397	Itga6
10595211	NM_007730	Col12a1
10477920	NM_172118	Myl9
10534667	NM_008871	Serpine1
10433480	NM_026594	Rpl39l
10458906	NM_008908	Ppic
10530841	NM_001159518	Igfbp7
10495243	NM_010360	Gstm5
10359624	NM_175686	Prrx1
10513739	NM_011607	Tnc
10474700	NM_011580	Thbs1
10536220	NM_007743	Col1a2
10537184	NM_145575	Cald1
10403743	NM_008380	Inhba
10447951	NM_011581	Thbs2
10369842	ENSMUST00000143791	Bicc1
10489204	NM_009373	Tgm2
10380419	NM_007742	Col1a1
10571530	NM_001081286	Fat1
10363173	NM_010288	Gja1
10591118	NM_001080814	Fat3
10374083	NM_009636	Aebp1
10410931	NM_001081249	Vcan
10377774	NM_145137	Mgl2
10501164	NM_007778	Csf1
10435641	NM_008047	Fstl1
10492355	NM_008604	Mme
10370210	NM_009933	Col6a1
10552570	NM_010640	Klk1b11
10403834	NM_016687	Sfrp4
10409278	NM_017373	Nfil3
10355403	NM_010233	Fn1
10493831	NM_013650	S100a8
10510574	NM_133753	Errfi1
10534862	NM_008788	Pcolce
10357488	NM_010016	Cd55
10386058	NM_009242	Sparc
10539263	NM_013586	Loxl3
10600169	NM_007542	Bgn
10569335	NR_001592	H19
10379511	NM_011333	Ccl2
10501020	NM_009892	Chi3l3
10379535	NM_021443	Ccl8
10379518	NM_013654	Ccl7
10502335	NM_001033350	Bank1
10365482	NM_011595	Timp3
10379530	NM_011331	Ccl12
10405179	NM_010101	S1pr3
10438603	NM_183029	Igf2bp2
10541605	NM_020001	Clec4n
10453057	NM_009994	Cyp1b1
10363224	NM_021272	Fabp7
10598004	NM_009912	Ccr1
10548879	NM_008597	Mgp
10598976	NM_001044384	Timp1
10368343	NM_007482	Arg1
10571444	NM_007514	Slc7a2
10583044	NM_008607	Mmp13
10523717	NM_009263	Spp1
10431697	NM_011994	Abcd2
10420254	NM_008572	Mcpt8
10407126	NM_152804	Plk2
10367400	NM_021412	Mmp19
10583100	NM_008611	Mmp8
10397633	NM_201518	Flrt2
10598175	NM_053112	Ear10
10414262	NM_007895	Ear2
10570291	NM_007972	F10
KO/WT upregulated genes
Probe name	Description	Gene
10560481	NM_008036	Fosb
10608557	NM_201530	Sly
10606868	NM_009052	Bex1
10550765	NM_030736	Vmn1r148
10403978	NM_175665	Hist1h2bk
10413250	NM_175342	Cphx
10564183	AF241256	Snord116
10602341	NM_011022	Ott
10408070	NM_178199	Hist1h2bl
10439009	NM_007470	Apod
10359697	NM_008510	Xcl1
