# Supplementary material for: Gfi1 and Gfi1b Repress Rag Transcription in Plasmacytoid Dendritic Cells In Vitro
Source: PLoS One. 2013 Sep 24;8(9):e75891. doi: 10.1371/journal.pone.0075891 (PMC3782466; doi:10.1371/journal.pone.0075891)
Supplement: Table S2 — Gene lists created by comparing gene expression profiles of HSC, B and pDC, used for GSEA analysis. (XLSX) [file pone.0075891.s003.xlsx]

## Sheet: allgenelists-GSEA.txt
Table S2. gene lists created by comparing gene expression profiles of HSC, B and pDC, used for GSEA analysis
Gene set	B>HSC	HSC>B	HSC>pDC	pDC>HSC
description	B genes from HSC	HSC genes from B	HSC genes from pDC	pDC genes from HSC
list of genes	Jakmip1	Mest	Prdm5	Trav13-3
	Bin1	Cpa3	Heatr5a	Zfp691
	Map3k5	Hmcn1	Rai14	Rpl36
	Camsap1l1	Hmcn1	Cd81	Apol7c
	Tmem184c	Postn	Tnik	Ccl4
	Cnn3	Snora16a	Erg	Hmgcs1
	Lgmn	Pf4	Dclk2	Cd8a
	Cnn3	Igf2	Meis1	Cd69
	Slc37a2	Bclp2	Tie1	Ifi205
	Tmem229b	Ly6c1	Ccnd2	Vaultrc5
	Tmem156	Ly6a	Smyd2	Cd97
	Tmem229b	Car1	Arrb1	Sp100
	Cd53	Clec4e	Mlkl	Rilpl2
	Tpm4	Mfsd2b	Ptpn12	Ublcp1
	Arpc5l	Ctnnal1	Myb	Ddit4
	Ly9	Olfr248	Prkcq	Fam46a
	Tpm4	Sdpr	Vamp5	Gm829
	Chst15	Myom1	Gpr56	Gm6377
	Blnk	Hif3a	Dapk1	Phxr1
	Tada2b	Dnajc6	Pde4d	Prr5l
	Evl	Vwf	Rbpms	Gm12253
	Ppp3cc	Timp3	Vipr2	Plbd1
	Irf8	Atoh1	Pak1	Gm5156
	Pgls	Ttpa	Ptpn7	Gm10752
	B3gnt2	Serpina3f	Repin1	Nfkbid
	Il7r	Ifi44	Susd1	Klk1b27
	Nucb2	Padi4	Ptgs1	Notch3
	Arap2	Tnfsf10	Nck2	Gm13498
	Ankrd44	Lair1	Dctd	Mir687
	Ebf1	Gbp2	Ctnnd1	Snord118
	Pkig	Iigp1	Kit	Sc4mol
	Lbh	Meg3	Pdlim7	Fut4
	Ebf1	Aldh1a1	Gpr125	Klk1b4
	Ly86	P2ry14	Tnfrsf21	Slc24a6
	St6gal1	Itga2b	Irak3	Apobec3
	Cmah	Fstl1	Smo	Olfr164
	Ablim1	Cyp2j6	Pus7	Olfr165
	Marcks	Myof	Ppp1r9a	Sh3pxd2a
	Tulp4	Mc5r	Spns2	Insig1
	Akna	Aldoc	Stard10	Sc5d
	Cdkn1a	Ndrg1	Car2	Ear14
	Rag2	Cpne2	Ampd2	Fos
	Prkcb	P2ry1	Elmo1	Tmcc3
	Dgkd	Slc6a15	Plscr3	Zcchc18
	Ets1	Tnip3	Fam171a1	B3galnt1
	Mctp2	Tgtp1	Nrk	Il9r
	Nedd9	Csf3r	Pla2g4a	Cyp4f18
	Map3k1	Tgtp1	Ica1	Apod
	Sdc4	Gpr128	Scarf1	Jun
	Traf3ip2	Cysltr2	Kdelc2	Chd7
	Pyhin1	Vldlr	Ddx11	BC043934
	Cd79a	Bdh2	Zc4h2	Fbxl4
	Epha2	Ddx60	Eltd1	H2-Eb2
	Dhx40	Plscr1	Dock1	Opn3
	Unc93b1	Ak4	Crim1	Ly6i
	Tmem108	Ctla2b	Erc1	Igl-V2
	Spef2	Cd63	Eya2	Chst3
	Pou2af1	Galnt6	Itga6	B3galt5
	Acss1	Rab31	Ppp2r3a	Peli2
	Cybasc3	Gm4951	Vat1	Plaur
	Pax5	Ctla2a	Chaf1b	Tagap
	Rag2	Med12l	Msi2	Rpl10
	Cd69	Rgs1	Layn	Bhlhe40
	Cyth1	Gstm5	Mctp1	Glcci1
	Foxo1	Foxo3	Ccdc8	Angptl7
	Trp53i11	Casp12	Rcn1	Gm10838
	Gm885	Cd34	Elovl7	Socs3
	Blk	Mettl7a1	Rhobtb3	Tmem86a
	Slamf6	Pbx1	Spred1	Gm1965
	Il10ra	C1rb	Nedd4	Chd7
	Cd37	Anxa4	Cdca7	Sit1
	Cd79b	Akr1c13	Plekha5	Gpr114
	Chchd10	Rab27b	Osbpl1a	Mir181b-1
	Ccr7	Cyp2j9	Zcchc11	Chd7
	Ublcp1	Samd12	Ctbp2	Cd28
	Atp13a3	Bgn	Lbp	Zc3h12d
	Hes1	Serpinb9	Wdr77	Klk1b26
	Slc9a7	Itm2a	Per3	Gm5431
	Cd19	Nckap1	Fzd3	Slfn5
	Pik3ap1	Muc13	Fert2	Mir421
	Thbd	Slc27a6	Clstn3	Slamf7
	Rag1	Calcrl	Lancl2	Tubb2b
	Cecr2	Cd9	Wdfy3	Ptms
	Cd180	Ltbp3	Rnf217	Cd244
	Tfrc	Ndn	Zfp507	Cd209c
	Syvn1	Fgd5	Wee1	Gm6498
	Ppp1r16b	Csgalnact1	Neurl3	Dhx40
	Snn	Stxbp4	Mthfd1	Usp18
	Sykb	Tjp1	Atxn1	Cd72
	Lrmp	Galm	Pear1	Ly6g5b
	Kmo	Crispld1	Khdrbs3	Chd7
	Myo1c	Tceal1	Tiam1	Ust
	Cd48	Fsd1l	Smc1a	Bhlha15
	Spef2	App	Dtd1	Abca5
	Dpp4	Plscr4	Tarsl2	Tlr12
	Dok3	Mdga1	Hcfc2	Mir374
	Mtss1	Fggy	Xrcc5	Kdr
	Tifab	Nfix	Cntln	Mobkl2b
	Gpd1l	Tmem176a	Fgd4	Chd7
	Camk1d	Hsd3b7	Hdgf	Tyk2
	Nlrc4	Gabarapl1	Eng	Dgke
	Gfra1	Tmtc2	Nme4	P2rx7
	Cd52	Gsta4	Cdc42bpa	Kbtbd11
	B3gnt8	Creg1	Nfat5	Hsd11b1
	Rel	Glul	Slc16a6	Rgl1
	E2f2	Gprc5b	Wls	Nfkbiz
	Arpp21	Pdgfd	Fnbp1l	Atp1a3
	Ccdc135	Hdgfrp3	Ttc39b	Cd48
	Hivep2	Slc22a3	Ube2cbp	Slc35b1
	Chst3	Alox5ap	Tal1	Mx2
	Cnp	Grb10	Hdac2	Traf4
	Lck	Plscr1	Spnb2	Cd209d
	Man2a1	Gstm1	Depdc6	Rasl11b
	Vpreb3	Pcdh7	Wwc2	Sh2d1b1
	Btg2	Prrg4	Klf12	Tpd52
	Plekha2	Lhcgr	Cnksr3	Stk17b
	Aff1	Nlgn2	Tspan32	Zfp810
	Bach2	Acss2	E2f6	Ccnyl1
	Sbk1	Tspan4	Anp32b	Phf11
	Endou	Dock6	Ruvbl1	Dclre1c
	Ly6d	Hnmt	Cdca7l	Fosb
	BC005685	Nbea	Nefh	Slc22a23
	Ifi27l2a	Ifitm1	Hspa12b	Rgs2
	Bfsp2	Pex11a	P2rx1	Gapt
	Agpat9	Nrxn1	Gbp6	Trim36
	Card6	F2r	Dcun1d1	Cpeb4
	Stambpl1	Hnrpll	Hgf	Cd33
	Trp53inp1	Def8	Uck2	AI118078
	Fcgr2b	Smpdl3a	Pard3b	Gm568
	Myl4	Naip6	Txnrd1	Apba1
	Edaradd	Krt18	Tmpo	Ido1
	Irf4	Lonrf3	Gypc	Il13ra1
	Ighg	Enpp5	Hjurp	Myh13
	Tcf19	Cdcp1	Gspt2	Atp2a1
	Akap12	Oasl2	Hk1	Ppm1m
	Sorcs2	Rbp1	Ppic	Slc15a3
	Satb1	Cadps2	Grik5	Usp20
	Siglecg	Tmem40	Pygl	Klhl18
	Pld4	Mpdz	Wdfy3	Sema4c
	Eif2ak3	Gprasp2	Lyl1	Trp53inp1
	Zdhhc14	Lgals3bp	Cd84	Atrnl1
	Gas7	Klhl4	Mcm6	Gramd3
	Glcci1	Hoxa6	Mcm3	Gm1965
	BC094916	Serpinb6b	Zbtb38	Cd2ap
	Arl5c	Gnb4	Dock7	Rnasek
	Spef2	Arrdc4	Aqp9	Map3k8
	Ublcp1	Adam22	Mpp7	Irf1
	Fcrla	Tmem176b	Pitpnc1	Tfrc
	Ceacam1	Ifitm1	Angpt1	Heatr7a
	Mgst2	Tek	Igfbp4	Gngt2
	Tlr7	Nceh1	Aldh7a1	Ppm1e
	Ppm1e	Mmrn1	Fkbp9	Pkib
	Itpr2	Cd200r1	Ocrl	Icosl
	Dck	Npr2	Zbtb12	Rap1gap2
	Spib	Cldn12	Dnmt1	Fam108b
	Rrm2	Rcn3	Tfdp2	Cyth1
	Cytip	Ebi3	Arl15	Fam174a
	Bcl7a	Nynrin	Ccdc48	Ms4a4c
	Emp1	Arhgap28	Prkg1	Cadm1
	Cdc25b	Cd59a	Cd93	Slc15a4
	Tifa	Mboat2	Pam	Dll4
	Tmprss3	Trove2	Arhgap23	Wfs1
	Hdac9	Dgkg	Itih5	Gmppb
	Lig4	Gata3	Runx1	Gm7609
	Gm9861	Dtx3	Camk1	Rbm47
	Cyp4f18	Npl	Odf3b	Nfkb2
	Acp5	Tmbim1	Xpot	Scn3a
	Tubb2b	Cd274	Cdk2	Il21r
	Ehd2	Tcp11l1	Entpd5	Stard3
	Cerk	Procr	Ube2e2	Chst15
	Glcci1	Gm3002	Arhgef2	Lgals1
	H60b	Rab37	Diap3	Cox6a2
	Rhbdf2	Arhgap32	Casc4	Sema7a
	Sell	Robo4	Gkap1	S100a6
	Txndc11	Tgfbr3	Zc3hav1l	Duxbl
	Zfp36l1	Smarca2	Camkk2	Abhd6
	Cpm	Tgm2	Gatm	Irak2
	Cd97	Rec8	Cdk18	Olfr166
	Nek2	Gatm	Kcnk5	H2-T23
	Pafah1b3	Armcx1	Ick	B4galnt1
	Atp1b1	S100a1	Afap1l1	Dusp5
	Fam53b	Gm9927	Msh2	Mx1
	Asf1b	Gm16503	Suclg2	Pik3r5
	Hmgb2	Abcg2	Stmn1	Stk38l
	Lrrc16a	Naip2	Gmpr	Cyba
	Gpr18	Il15	Ldlrap1	Ap3m2
	AI324046	Apoe	Wdr12	Gpr162
	Bst1	Trpc6	Nfix	Cd200
	Lpxn	Nynrin	Nfe2	Klf2
	Cd72	Gm10258	Qser1	Slc9a1
	Gm16970	Ifitm2	Treml2	Il17rb
	Btg1	Myo1d	Fzd6	Prkca
	Tnfrsf19	Timp2	Mcm7	Chd7
	Grap2	Abhd4	Usp54	Gm5617
	Ikzf3	Mllt3	Nynrin	Ankrd57
	Cks2	Tcfec	Hist1h3d	Slc27a1
	Slamf7	Slc24a5	Gas2l3	B3gnt8
	Id3	Shank3	Sash1	Ly6a
	P2rx3	Rgs18	Tmem98	Mpa2l
	Neil1	Ikzf2	Tuft1	Mir592
	Traf5	Shroom4	Amd1	Ncald
	Arhgap24	Bin2	Lcp2	Gm885
	Gpr155	Lbp	Ptplad2	Ctnnd2
	Chd7	Sestd1	Mpl	Obscn
	Cd38	Gata2	Fbxo30	Dpp4
	Hmgcll1	Ryk	Gcnt2	Btla
	Ighv1-72	Emcn	Pkd2	Myo1h
	Pde2a	Fam109b	Ifitm2	Fcgr2b
	Egfl6	Dach1	S1pr1	Pgam2
	Rgs2	Slc7a8	Pip5k1b	Sgcb
	Chd7	Arhgap29	Hlf	Gab3
	Fam129c	Dst	Gab1	H2-T24
	Adam19	Ttc39b	Acsl3	Pir
	Aim1	Pgcp	Trfr2	Lrrc16a
	Uchl1	Rnf125	Hmgb3	Camk1d
	Gfra2	Dlg2	Rbl1	Stat1
	Rsph9	Anxa5	Ralb	Scn3a
	Ptgr1	Hoxa3	Cttn	Ifi27l2a
	Edem3	Slc18a2	Wdr12	Zmiz2
	Lifr	Kdelc1	Ctdspl	Rhoq
	C1galt1	Hoxa9	Stat4	Ccr2
	Plac8	Gm10786	Lrrc49	Sh3pxd2a
	Hvcn1	Parp12	Larp7	Ly6c1
	AI324046	Cxx1c	Thra	Dnajc13
	Dennd5b	Ifitm2	Myct1	Egfr
	Cplx2	Zfp532	Kctd1	Ctso
	Igh-6	Ifitm3	Mtf2	Slc37a2
	H2-Ob	Mycn	Nkx2-3	Bcl3
	Hist1h3h	Tnfrsf1a	Cad	Dnase1l3
	Ero1lb	Itih5	Ttc39b	P2ry6
	Trib2	Afap1l1	Tbxas1	Foxr1
	Grap	Cc2d2a	Ccdc125	Gbp8
	Cd2	Galc	Npl	Ptprs
	Dgka	Prex2	Mycn	Wdr81
	Rapgefl1	Plxnc1	Pa2g4	Orai2
	Dennd5b	Kcnk5	Lig1	Gsn
	Fgd6	Ldhb	Pfkm	Slc12a9
	Serinc5	Mecom	Kif2a	Tmsb4x
	Cd22	Sord	Cd24a	Dusp22
	Ctss	Mecom	Rab4a	Gm9779
	Nuak1	Cuedc1	Ifitm2	Sik1
	B3gnt5	Slc16a9	Esam	Tmem50b
	Gm6455	Plcb4	Prkch	Trit1
	Cox6a2	Fkbp9	Atp10a	Afmid
	Gramd3	Nynrin	Selp	Rap1a
	LOC382693	Hoxa5	Lrch2	Arhgef10l
	Ighv1-72	Zfp111	Zfp125	Scn3a
	Gcom1	Rragb	Slc43a1	Irf5
	Ighg	Gucy1a3	Arhgap10	Gm7609
	Otub2	B4galt6	Nfkbil2	Pvr
	Klf2	Prkar2b	Ncs1	Clec2i
	Cacna1e	Nfe2	Prdm16	Camsap1l1
	Tnfrsf13c	Arhgap6	Arhgef5	Erbb3
	Clec2i	Anxa9	Psip1	Ikzf3
	Polm	Wls	F11r	Scand1
	Bcl6	Itsn1	Nynrin	Traf1
	Tmem163	Ifitm2	Ifitm2	Pde7a
	Card11	Etv6	Parp12	Hmgn3
	Pxk	Pdzk1ip1	Impdh2	Rel
	Lynx1	Plxdc2	Eid3	Csprs
	Rasgrp1	Ifitm7	Sord	Timp2
	Gbp9	Mtap7d3	Aplp2	Dtx2
	Plxdc1	Sgce	Cd99l2	Scrn1
	Depdc1a	Dapp1	Rnf125	Ddr1
	Lgr5	Ifih1	Scml2	Gm2a
	Gpam	Arhgap23	Mov10	Tnfaip3
	Slc27a2	Itga6	Stxbp4	Crybg3
	Lef1	Raver2	Qser1	Siglecg
	Igll1	Rab38	Anubl1	Grap2
	Chd7	Lrch2	Pafah2	Calhm2
	Vpreb1	Stxbp5	Nynrin	Pepd
	Fcrl1	Prkag2	Sestd1	Fgd2
	Cdkn2c	Abcc1	Tet1	Epha2
	Tlr9	Elovl7	Myo5c	Serinc5
	Srpk3	Bicd1	Hoxa9	Cyp27a1
	Il5ra	Htr2a	Zfp704	Hvcn1
	Clec12a	Maged1	Amd1	P2ry13
	Bcar3	Myo5c	Pgk1	Slamf6
	Ighg	Gcnt2	Adcy6	Brp44l
	Ffar1	Ccdc112	AI452195	Zfp36
	Steap4	Mlkl	Mamdc2	Pyhin1
	Gpr174	Mamdc2	Nck2	St8sia4
	Bcat1	Srgap3	Ccdc112	Obscn
	Scd1	Odf3b	St6galnac3	Rell1
	Ifi30	Nudt12	Lrrn4	Ctsc
	Myo1e	Zbtb38	Hist2h3b	Eif2c4
	Mpeg1	Ppic	Gulp1	Stard5
	Sorl1	Arhgef12	Acot7	Plxnb2
	Zkscan16	Gm13154	Agap1	Pqlc2
	Gm1077	Selp	Fzd7	Xkrx
	Angptl1	Enpp4	Mapkapk3	Trim30d
	Klrd1	Camk1	Htr2a	Cst3
	Ephx1	Pafah2	Rab32	Adap2
	Enpep	Aqp9	Tfpi	Clec9a
	Atp8b4	Trfr2	Mpp5	Pip5k1c
	Alpl	Dock7	Spred2	Adam19
	S1pr1	Frrs1	Itga5	Bmyc
	Igk-V19-20	Mansc1	Hist1h3a	Mycl1
	Il21r	Pam	Fry	Plac8
	Klhl14	Pear1	Arhgap31	Csprs
	Btla	Prkch	Cdt1	Duxbl
	Igl-V1	Pak1	Ppat	Aldh3b1
	Gm4964	Tbxas1	Man1a	Ly6e
	Ms4a1	Dennd2d	Vezf1	Lefty1
	Sertad4	Cyp7b1	Mcm2	Tmem184c
	Reln	Hlf	Rab38	Hdac9
	Slamf9	Naip5	Wbscr27	Cxcr3
	F13a1	Mpl	Impdh1	Cytip
	Igl-V2	Ocrl	Cd27	Itpr2
	Cnr2	Usp54	Stxbp5	Herpud1
	Smtnl2	Gulp1	Mtap7	Tspan13
	Igk-V1	Prdm16	Dock9	Med10
	Gimap4	Myct1	Nipsnap1	Gm10790
	Ccr9	Hgf	Rcor2	P2ry12
	Faim3	Tom1l1	Gucy1a3	P2ry10
	Cd74	Nfix	Rab37	Mcart6
	Dntt	Pla2g4a	Hspd1	Ifnar1
	Gm5574	Pkd2	Pola1	Skil
	Hck	Nkx2-3	Asap1	Trex1
	Bank1	Esam	Arhgef12	Map3k1
	Cd36	Klf12	Pdk1	Tcirg1
	Bex6	Depdc6	Scd2	Slc39a14
	Siglech	Cables1	Frrs1	Abca6
	Igk-V28	Vdr	Hnrpll	Zfp658
	Cxcr5	Nrk	Tspan5	Gpm6b
	Lrrk2	Fnbp1l	Lrrcc1	Edem2
	H2-Ab1	Atxn1	Tpcn1	Rtn4rl1
	Gm16848	Cdc42bpa	Ccbl2	Adpgk
	Gm5571	Prkg1	Mex3a	Grina
	LOC672291	Adrbk2	Hn1l	Acsl4
	Igk-V19-14	Ptplad2	Dtl	Gpr146
	Tmed2	Gpr56	Ggh	Dntt
	Igk-V28	Igf1r	Vsig2	Pqlc3
	H2-DMb2	Mctp1	Zfp827	Itgb7
	Il2ra	Nefh	Usp54	Cd209a
	LOC674190	Rhobtb3	Adamts3	Rnf13
	Tlr1	Lmo2	Cited2	H2-DMa
	Cacna1i	Hk1	Ptpn22	Tulp4
	Ciita	Fzd3	Cuedc1	Gbp4
	Rnase12	Cdk14	Armcx1	Evi5
	BC043934	Ica1	Eps8	Hivep3
	Dusp10	Grik5	Lonrf1	Tubb2a
	H2-Eb2	Eng	Tfdp1	Tmed3
	V165-D-J-C	F11r	B4galt6	Arhgap17
	H2-Aa	Ptpn12	Pole	Zdhhc14
	H2-Eb1	Acox1	Gkap1	Klhdc5
	Fcer2a	Angpt1	Slc12a2	Rp2h
	Ms4a4c	Arrb1	Xk	Kif9
	Rasgrp3	P2rx1	Mcm4	Il10rb
	Cd55	Layn	Topbp1	H2-M3
	Pgap1	Osbpl1a	Mboat2	Pafah1b3
	Cr2	Nrip1	Nap1l1	Trib1
	Ccr6	Rnf217	Mllt3	Tmem55b
	Pgap1	Lcp2	Alms1	Lbh
	Gimap3	Tnik	Slc7a8	Dpy19l1
	Ear1	Spns2	Pbx3	Fndc3b
	Gm6812	Rbpms	Dus4l	Rnd3
		Ppp1r9a	Dut	Runx2
		Scamp1	Shmt1	Psme2
		Eya2	Mprip	Lilrb3
		Eltd1	Chek2	Mtss1
		Ctnnd1	Gtf2ird1	Gpr183
		Zbtb38	Hist1h2bf	Upb1
		Car2	Snord52	Grap
		Mllt4	Mcm5	Snx29
		Crim1	Sgce	Rras2
		Kit	Il18rap	Zc3h12c
		Ube2e2	Inadl	Dctn6
		Vamp5	Slc16a9	Fbrsl1
		Exoc6b	Dmxl2	Sh3tc1
		Zfp521	Arhgef18	Acbd5
		Plcb2	Dkc1	Irf4
		Marveld1	Ets2	Cd8b1
		Prkcq	Dock5	Sat1
		Dock1	Hist2h2aa1	Slco4a1
		Ptgs1	Zfp111	Litaf
		Clstn3	Kcnn4	Pgls
		Scarf1	Pde8a	Napsa
		Vipr2	Zfp760	Klrd1
		Rai14	Myo1d	Creb3
		Tie1	Fam60a	Sla2
		Meis1	Lfng	Sema4d
		Heatr5a	Ifitm7	Fcrla
			Tcfec	Lpgat1
			Ddx58	Birc3
			Gata2	Spty2d1
			Mmrn1	Arl5c
			Gimap8	Inpp5f
			Hist1h2ak	Zcchc24
			Klhl23	Khk
			Myc	Gng10
			Dach1	Spns3
			Lrrc8b	Lat2
			Dapp1	Rhobtb2
			Gabbr1	Tapbp
			E2f3	Gpr174
			Mecom	Amica1
			Slc18a2	Clec4g
			Gata3	Cfp
			Pole2	Nrp1
			Polr1b	Gna11
			Ppa1	Stat2
			Flna	Gadd45b
			Emcn	Gm14207
			Ppap2c	H47
			Hook1	Ets1
			Ifitm3	Ifi30
			Tet1	Lsp1
			Morn4	BC031353
			Lrp5	Rgs10
			Tm6sf1	Rnf122
			Il15	LOC625360
			Zfp532	Rogdi
			Gimap5	Sirpa
			Prkar2b	Figf
			Slc24a5	Hspbap1
			BC016579	Snx9
			Cul7	Nckipsd
			Bahcc1	Evi2a
			Slc16a1	Cds1
			Epb4.1	Xbp1
			Syngap1	Arhgap27
			Eno1	Cd37
			Hist2h4	Rap1a
			Selenbp1	Irf7
			Trpc6	Ddi2
			Nop58	Stoml1
			Lmnb1	Cd4
			Cdc20	Tyrobp
			Hist1h2bn	Cd300lf
			Cd34	Ssfa2
			Psmg1	Card6
			Mecom	Ubl3
			Lgr4	P2ry14
			Hist2h2bb	Rpgrip1
			Gstm1	Ptafr
			Mpp7	St6gal1
			Ipcef1	Arhgap24
			Atad2	Pmepa1
			Tgfbi	Lrch1
			Gprc5b	Lass6
			Mthfd1l	AI607873
			Amd1	Kdm1b
			Tnfrsf26	Ysk4
			Gm16503	Srgap3
			Mir17hg	Srl
			Cbx5	Uso1
			Tet1	Slc33a1
			Shroom4	Mgl2
			Zranb3	Gpcpd1
			Shank3	Tmem9b
			Rad18	Ly6d
			Raver2	Zc3h12a
			Hist1h2af	Mobkl2b
			Cc2d2a	Serpinc1
			Fam111a	Hs3st3b1
			Zfp667	Ptprf
			Gm13235	Lgmn
			F2r	Sec11c
			Hist1h1b	Srd5a3
			Tspan4	Haao
			Hirip3	Prr5
			Smc5	Mtm1
			Cpd	Cib1
			Abcg2	Scamp2
			Plag1	Eif2ak3
			Cdc42ep3	Pnck
			Uhrf1	Pls3
			Asns	Man1c1
			Cd63	Atp6ap2
			Ahcy	Plekho1
			Pik3c2b	Arhgap5
			Mif	Grm8
			Uck2	Cd52
			Robo4	Zc3h12c
			Dgkg	Csf2rb
			Smpdl3a	Tcf4
			Rnf144a	Lag3
			Fut8	Stambpl1
			Prex2	Npc2
			Depdc1b	Zfp36l1
			Rad54l	Kctd12
			Pygm	Sorl1
			Tmem48	Fam129c
			Hist2h2ac	Cacna1e
			Marcksl1	Cd68
			Hist1h1a	Asah1
			Lonrf3	Sell
			Tmem38a	Cd7
			Wdr76	Fmnl2
			Hist1h3i	Ankrd44
			Haus1	Fgfr1op2
			Nbeal2	Ldlrad3
			Cdcp1	Rab33b
			Car13	Ptprj
			Umps	Sh2b2
			Csf3r	Tpd52
			Pter	Ciita
			Brca2	Inppl1
			Nrgn	AF251705
			Tmem176b	Necap2
			Yes1	Fcer1g
			Kdm5b	Ptpn6
			Pdzk1ip1	Vav2
			Pnp2	Mknk1
			Gclm	Zscan29
			Prim1	Ncf1
			Ttc28	Phlpp2
			Ryk	Sec24d
			Mbnl3	Fads3
			Vav3	Cd53
			Hmgb2	Prkcb
			Arhgap28	Trim30a
			Emb	Btg2
			Tlr4	Gpr35
			Cd9	Csf2rb2
			Cdc45	Itgb2
			Cd55	Ceacam1
			Nlgn2	Pira1
			Wdhd1	Nfkbie
			Rec8	Lpxn
			Fanci	Hmgcs2
			Dnajb4	Gltp
			Tek	Itm2c
			Chaf1a	H2-Oa
			Cox6b2	Serp1
			E2f8	Slc29a3
			Pgcp	Matn2
			Rbp1	H2-DMb2
			Krt18	Gba
			H2afx	Gns
			Syde2	Selplg
			Rrm1	Rundc2a
			Cit	H2-Eb1
			Hist1h4h	Ptprj
			Trip13	Ppm1h
			Hmgb2	Dusp9
			Hist1h3c	Itpr1
			Hist1h2bm	Ralgps1
			Sccpdh	Adam11
			Top2a	Ier5
			Spred2	Cd44
			Gm9927	Rps6ka1
			Dhfr	Tom1
			Ifitm1	Gas7
			Fam64a	Tmem184b
			Zik1	Fam83f
			Hspd1	Cd38
			Gprasp2	Paqr5
			Rab31	Gpr52
			Rin3	Gria3
			Tmem40	Chdh
			Dstn	Ctsa
			Tes	Tmem156
			Sox4	Txndc5
			Gsto1	Lyn
			Mboat1	Fam69a
			Crispld1	Slc46a3
			Lass4	Mgat4a
			Calcrl	Vps37a
			Cdc6	Gm3579
			G2e3	Rhbdf2
			Nfix	Card11
			Hk2	Cd164
			Ccdc34	Clec10a
			Hmgb3	Bmp2k
			Tyms	Hs3st1
			Mpzl1	Nek6
			Hist1h4f	Ostm1
			Gm10384	Sumf1
			Mad2l1	Slc44a1
			Rab18	Tubb2b
			Ncapd2	Dse
			Tgm2	Gne
			Slc22a3	Rassf4
			Prtn3	Klk1b21
			Fsd1l	Rufy1
			Rad51l1	Ctsz
			Zfp558	Dirc2
			Rapgef5	Ccnd1
			Hdgfrp3	Padi2
			Tmem176a	Ly9
			Smc2	Fam125a
			Mfge8	Snx18
			Ly75	Slamf9
			Klhl4	Tmem221
			Dusp2	Pacsin1
			Exo1	Sdc4
			Zfpm1	Dock10
			Plscr1	Mef2a
			Hist1h4b	Cybb
			Bcl2	Ifnar2
			Phtf2	Btg1
			Nrxn1	Slc44a2
			Glul	Il7r
			Ptpla	Gpr18
			Dhrs3	Fam3c
			Nt5dc2	Prkcd
			Kif23	Slc41a2
			Hist1h4d	Zdhhc13
			Ddx60	Fyb
			Dscc1	Eps15
			Gm11362	Inpp4a
			Tgfbr3	Syngr2
			Cdca2	Scpep1
			Adam22	Rabgap1l
			Zfp395	Prss30
			Tgif1	Sh3bp4
			Csgalnact1	Rftn1
			Gja1	Myo5a
			Asf1b	Clcn5
			Cd59a	Tgfbr1
			Dnahc8	Tubgcp5
			Lhcgr	Plekha1
			Grb10	Ctss
			Epb4.1l5	Gpr137b
			Tcp11l1	Mtmr1
			H1fx	Cyth4
			Hells	Lynx1
			Stxbp4	Slc2a6
			Bard1	Slc44a1
			Dnmt3b	Nucb2
			Fbxo5	Psap
			Mpdz	Pik3ap1
			Tacc3	Ahnak
			Sesn1	Npc1
			Bex1	Calcoco1
			Tpi1	Chuk
			Hist1h2bg	St8sia1
			Cenpn	Glcci1
			Hist1h2bb	BC013712
			Kif22	Net1
			Cadps2	Tbc1d8
			Art4	Stx7
			Mns1	Ap1m2
			Cnrip1	Cnp
			Hemgn	Il10ra
			Nek2	Tlr9
			Blm	Bst2
			Fancm	Scarb2
			Dna2	Slc9a9
			Slc27a6	Spib
			Sgsm1	Ctsb
			Scyl3	Irf8
			Ccna2	Fgr
			Fignl1	Malt1
			Cyp2j9	Gcom1
			Nsl1	Klk1
			Hrsp12	Ctsh
			Hist1h2ah	Ero1lb
			Socs2	Ccr5
			Tceal1	Ptpn1
			Kif18b	Bloc1s2
			Slfn3	Tmem163
			Hist1h4j	Kynu
			Gins1	Siglech
			Pdgfd	Tlr7
			Ptger3	Cd300c
			Brip1	Dap
			Cdca3	Slc9a7
			Pnp	Pltp
			Aurkb	Atp1b1
			Txnrd3	Tmem229b
			Ckap2	Eepd1
			Nbea	Pld4
			Ces2g	Cacna1d
			Syne1	Ctsl
			Chst11	Havcr1
			Lphn2	Lrp8
			Gpr97	Cdc14b
			Neil3	Gpr155
			Pbk	Atf6
			Chek1	Uvrag
			Kif20b	Cd74
			Gse1	H2-Aa
			Pcdh7	Clec12a
			Kif11	Plxdc1
			Lax1	Itgax
			Atad5	Cmah
			Nusap1	Rnase6
			Ttpa	Cd180
			Gfi1	Grn
			Hnmt	Ly6c2
			Ifitm1	Tex2
			Def8	Pip4k2a
			Tpx2	H2-Ab1
			Cdca5	Mpeg1
			Pcgf5	Hpse
			Brca1	Cybasc3
			Mki67	Pdzd4
			Gstm5	Cdh1
			Kntc1	Kmo
			Acvr1b	Tmem229b
			Fgd5	Lrrc16a
			Echdc1	Lifr
			Procr	Nptn
			Acer2	Sema4b
			Rbbp8	Blnk
			Rtp4	Tifab
			Ptk7	Klra17
			Sass6	Ly86
			Lat	Ccr9
			Lphn2	Fyn
			Hist1h2ai	Plekhm3
			Ccnb2	Lair1
			Polq	Itgal
			Stil	Mctp2
			Mir92-1	Unc93b1
			Mcm10
			Gm5111
			Prc1
			Npr2
			Dlgap5
			Ikzf2
			Hist1h1c
			Impdh2
			Ccnf
			Sgol1
			Oip5
			Snx10
			Ncaph
			Muc13
			Mdga1
			Hist1h2ao
			Tipin
			Cyp2j6
			Cdca8
			Alpk3
			Fancb
			Zfp831
			Airn
			Spc25
			Plscr4
			Cdk1
			Gfi1b
			Bub1b
			Nuf2
			Pabpc4l
			Cdc7
			Hist1h3h
			Ndn
			Ckap2l
			Myo1d
			BC048355
			Plk4
			Rad51
			Aqp1
			Itga9
			Ltbp3
			Hmgn5
			Ccnb1
			Plscr1
			Syce2
			Slc35d3
			Zwilch
			Clspn
			Mgst1
			Myof
			Atp8b4
			Cdk6
			C1rb
			Rrm2
			Timm8a1
			Samd12
			Ccdc18
			Hist2h3c1
			H2afz
			Plk1
			Abca1
			Spag5
			Itm2a
			Pde3b
			Gsta4
			Ak4
			Anxa1
			Bex4
			Gata1
			Lyz2
			Oas2
			Thsd1
			Neto2
			St3gal5
			Sqrdl
			Shcbp1
			Rad54b
			Gpr128
			Tnfsf10
			Rfc4
			Ccne2
			Pbx1
			Padi4
			Rab27b
			Anln
			Ncapg
			Ube2c
			Tjp1
			Ctla2a
			Cenph
			Ttpa
			Aurka
			Ccl9
			Pcp4l1
			Cenpk
			Ncapg2
			Ccnb1
			Zfyve9
			Kif4
			Rps8
			Dock6
			Gas5
			Maged2
			Dock6
			Akr1c13
			Ms4a6b
			Dkkl1
			Itgam
			Casp12
			Aspm
			P2ry1
			Trim13
			Mirlet7c-1
			Timm8a1
			Melk
			Gbp2
			Med12l
			Ttk
			Cenpf
			Gch1
			Birc5
			Lphn1
			Cks1b
			Cenpp
			Rpl13
			Ctla2b
			Cish
			Cep55
			Plekhg1
			Hmmr
			Esco2
			Spire1
			Rpl23a
			Galnt6
			Mc5r
			Kif2c
			Sgol2
			Cysltr2
			Esr1
			Acot1
			Ccnb1
			Ociad2
			Hk3
			Kif14
			Zfp874b
			Igsf10
			Nasp
			Vldlr
			Bub1
			Jam3
			Slc6a15
			Ndrg1
			Rpl11
			Tgtp1
			Tnip3
			Igf2r
			Ndc80
			Fgl2
			C79407
			Fstl1
			Prr11
			Ect2
			Bdh2
			Cenpi
			Serpinb1a
			Hist1h2bc
			Rpl37a
			Tspan6
			Rpl11
			Kif20a
			Il18
			Kpna2
			Hist1h2ab
			Cenpe
			Arhgap19
			Rpl15
			Kif15
			Mpo
			Bgn
			Gm10708
			Gm5329
			Klf9
			Pdgfrb
			Egfl7
			Clec4e
			Slc25a37
			Serpina3f
			Dnajc6
			Depdc1a
			Rps23
			Nckap1
			B3gnt5
			Rpl7a
			Tsen15
			Gm4951
			Mastl
			Hist1h2bk
			Kif18a
			Mettl7a1
			LOC100043371
			Clnk
			Atoh1
			Meg3
			Gda
			Rps6ka6
			Aldh1a1
			Slamf1
			Cdc25c
			Itga2b
			Tgtp1
			Il1r1
			Casc5
			Hmgb2
			Hsp90aa1
			LOC100503984
			Ctnnal1
			Rps13
			Pglyrp1
			F13a1
			Fn1
			Rpl23a
			Slc14a1
			Timp3
			Vwf
			Hif3a
			Cks2
			Ehd3
			Sdpr
			Gimap4
			AY036118
			Nkg7
			Pde2a
			Ubb
			Tuba8
			Mfsd2b
			Car1
			Hmga2
			AW112010
			Hbb-b2
			Depdc1a
			Igf2bp2
			Stfa2l1
			Cbx3
			Cxcr2
			Mir18
			Cpa3
			S100a9
			Camp
			Lin28b
			S100a8
			Rhag
			Lcn2
			Cnn3
			Cnn3
			Pf4
			Ltf
			Ngp
			H19
			Mir19a
			Cd79a
			Slit2
			Mmp8
			Hbb-b1
			H19
			Hmcn1
			Hba-a1
			Hba-a2
			Retnlg
			Igf2
			Chi3l3
			Igf2bp3
			Mmp9
			Bank1
			Ifitm6
			Igf2bp1
			Ly6g
			Alas2
			Xist
			Postn
			Hmcn1
			Tcrg-V2
			Gypa
			Ebf1
			Epb4.2
			Igkv4-71
			Slc4a1
			Mageb16
			Ebf1
			Igk-V1
			Gm1502
			Igk-V19-14
			Igk-V28
			Gm5571
			Mest
